# Supplementary material for: Refining Electronic Tagging of Marine Animals: Computational Fluid Dynamics and Pelagic Sharks
Source: Animals (Basel). 2025 Oct 13;15(20):2956. doi: 10.3390/ani15202956 (PMC12560902; doi:10.3390/ani15202956)
Supplement: Supplementary file 1 [file animals-15-02956-s001.zip]

Archive with 5 entries (5 files):
- FileS1_MethodologicalDetails.pdf
- FileS2_LookupTable.pdf
- FileS3_DragPressureLift_noTag.csv
- FileS4_DragPressureLift_Case1.csv
- FileS5_DragPressureLift_Case2.csv
