# Supplementary material for: Refining Electronic Tagging of Marine Animals: Computational Fluid Dynamics and Pelagic Sharks
Source: Animals (Basel). 2025 Oct 13;15(20):2956. doi: 10.3390/ani15202956 (PMC12560902; doi:10.3390/ani15202956)
Supplement: Supplementary file 1 [file animals-15-02956-s001.zip › FileS3_DragPressureLift_noTag.csv]

Size	Geometry	Drag	Pressure	Lift	Speed	Drag_c	Lift_c	Moment_c
1	Shark	0.51850367	-0.000836684	0.101953186	0.5	0.1482827	-0.036681204	-0.020971576
1	Shark	1.77393021	-0.012184152	1.203486259	1	0.12001909	0.066146434	-0.020442977
1	Shark	3.7142852	-0.04711343	2.964597237	1.5	0.11685889	0.085826547	-0.019876728
1	Shark	6.3151462	-0.109448687	5.407721168	2	0.11120963	0.09053589	-0.020556754
1	Shark	18.6477256	-0.377408228	18.08162988	3.6	0.10172841	0.092046797	-0.020251446
1	Shark	34.879649	-0.741677518	32.33951923	5	0.097449267	0.092480274	-0.020108412
1	Shark	78.160454	-1.970458368	86.88219534	7.8	0.090892479	0.08793523	-0.019985357
1	Shark	103.79379	-3.147304787	99.2675788	9.1	0.089248659	0.088254068	-0.020056146
1.5	Shark	1.07968395	0.053155353	-0.576453552	0.5	0.131262005	-0.062923812	-0.021
1.5	Shark	3.7270854	-0.041311547	2.92621433	1	0.106661188	0.043405972	-0.018
1.5	Shark	7.9099063	-0.147193099	6.5600493	1.5	0.098498869	0.079410731	-0.016
1.5	Shark	13.416905	-0.253363259	11.64956851	2	0.094474203	0.087737052	-0.015
1.5	Shark	39.541729	-0.854926505	37.69643846	3.6	0.087272001	0.095644151	-0.014
1.5	Shark	72.078045	-1.466111758	74.2657343	5	0.08437693	0.097160781	-0.014
1.5	Shark	163.228624	-3.029973506	185.0615257	7.8	0.080172276	0.098251316	-0.013
1.5	Shark	216.832659	-3.77300701	254.1620276	9.1	0.078241405	0.098950791	-0.013
2	Shark	1.85166132	0.038315579	-1.468067835	0.5	0.12556942	-0.10275599	-0.023166014
2	Shark	6.0200901	0.057634095	0.847845314	1	0.10311759	0.010394763	-0.020228928
2	Shark	12.5393352	0.00389367	10.36519091	1.5	0.093484855	0.037705127	-0.019162101
2	Shark	21.293305	0.075475353	19.1175332	2	0.08769549	0.073054665	-0.016592928
2	Shark	63.016099	0.286914818	65.11885723	3.6	0.080736321	0.086182448	-0.0149113
2	Shark	115.801379	0.435774422	127.6527636	5	0.077212675	0.088333682	-0.013915605
2	Shark	264.748882	1.038206692	315.2324243	7.8	0.072816127	0.08973747	-0.013095841
2	Shark	352.80558	1.483037842	430.595855	9.1	0.071316111	0.090281092	-0.012964727
2.5	Shark	2.8956084	0.053281636	-3.454677629	0.5	0.12415977	-0.1476313	-0.024375026
2.5	Shark	9.1676489	-0.163717569	-3.040976141	1	0.098696504	-0.033296113	-0.020457166
2.5	Shark	18.9058227	0.864606775	0.43119675	1.5	0.090421563	0.002118977	-0.018614616
2.5	Shark	30.8388518	-0.358421907	14.50904519	2	0.085787746	0.01254982	-0.018155759
2.5	Shark	93.152825	-0.53903584	90.60182109	3.6	0.074640042	0.05904883	-0.015824309
2.5	Shark	175.059157	-0.536319314	178.3849791	5	0.072868552	0.078084845	-0.014334815
2.5	Shark	401.24628	-1.067314197	439.7526143	7.8	0.068550173	0.080273118	-0.013352151
2.5	Shark	534.97453	-1.122590524	600.1228954	9.1	0.06719324	0.080852764	-0.013068269
2.95	Shark	3.97863	-0.222006926	-4.550951723	0.5	0.12148952	-0.13896566	-0.025028851
2.95	Shark	12.8005581	0.072548	-7.88633811	1	0.097717913	-0.060203352	-0.022154417
2.95	Shark	26.3521613	-0.043461551	-7.1525618	1.5	0.089408541	-0.024267463	-0.020732211
2.95	Shark	44.021704	0.820312308	-1.20688831	2	0.084014092	-0.00230331	-0.020105484
2.95	Shark	127.121985	-3.386850771	61.33518959	3.6	0.074150366	0.037935357	-0.019311752
2.95	Shark	232.27741	-2.919867228	242.9201534	5	0.070927107	0.074176924	-0.012902838
2.95	Shark	534.3354	-5.74317838	602.7293344	7.8	0.067045561	0.075627267	-0.01215176
2.95	Shark	712.87785	-7.546960292	823.7847443	9.1	0.065716984	0.075940988	-0.011985226
