# Supplementary material for: Refining Electronic Tagging of Marine Animals: Computational Fluid Dynamics and Pelagic Sharks
Source: Animals (Basel). 2025 Oct 13;15(20):2956. doi: 10.3390/ani15202956 (PMC12560902; doi:10.3390/ani15202956)
Supplement: Supplementary file 1 [file animals-15-02956-s001.zip › FileS4_DragPressureLift_Case1.csv]

Tag_type	Placement	Geometry	Drag	Pressure	Lift	Speed
SPOT	fin	Tag_Shark	4.6776213	-2.918232912	-4.622736225	0.5
SPOT	fin	Tag_Shark	15.4520325	-13.21974548	-9.1917158	1
SPOT	fin	Tag_Shark	32.196172	-27.85887805	-7.58739187	1.5
SPOT	fin	Tag_Shark	54.602524	-49.49948489	-4.82685369	2
SPOT	fin	Tag_Shark	162.699154	-174.6139868	31.21382674	3.6
SPOT	fin	Tag_Shark	300.38812	-338.6948895	101.9031672	5
SPOT	fin	Tag_Shark	689.04971	-817.868365	432.7514315	7.8
SPOT	fin	Tag_Shark	935.54203	-1569.464199	798.1762264	9.1
SPOT	fin	Tag	1.032769742	-2.229646718	0.863386576	0.5
SPOT	fin	Tag	3.877004241	-8.52455552	4.241974232	1
SPOT	fin	Tag	8.825705355	-16.96249595	15.35893134	1.5
SPOT	fin	Tag	15.20579674	-28.53058439	29.24362859	2
SPOT	fin	Tag	48.76443154	-84.6059516	91.80833282	3.6
SPOT	fin	Tag	95.56486762	-158.115683	171.9109692	5
SPOT	fin	Tag	229.4244329	-363.013488	455.6199444	7.8
SPOT	fin	Tag	381.0241745	-554.875401	-76.0468836	9.1
miniPAT	1	Tag_Shark	4.0373304	-0.154714738	-4.624823713	0.5
miniPAT	1	Tag_Shark	12.9568103	1.619394927	-8.698575245	1
miniPAT	1	Tag_Shark	26.7623685	4.847883811	-7.669750153	1.5
miniPAT	1	Tag_Shark	45.046265	10.84265973	-3.401902419	2
miniPAT	1	Tag_Shark	125.605645	-5.21922229	79.77444656	3.6
miniPAT	1	Tag_Shark	238.707275	-2.31549667	154.5020102	5
miniPAT	1	Tag_Shark	521.3283	-24.55946721	567.6133685	7.8
miniPAT	1	Tag_Shark	694.48674	-32.9234768	811.0112388	9.1
miniPAT	1	Tag	0.037967608	0.093347726	0.085822764	0.5
miniPAT	1	Tag	0.126725858	0.364994501	0.386681717	1
miniPAT	1	Tag	0.33818204	0.708111465	1.038953246	1.5
miniPAT	1	Tag	0.574275235	1.264047939	1.855734133	2
miniPAT	1	Tag	1.8409589	4.21785951	6.117800494	3.6
miniPAT	1	Tag	3.72660225	8.011956351	12.11138938	5
miniPAT	1	Tag	9.3305663	18.82291813	30.35439978	7.8
miniPAT	1	Tag	12.9317908	24.9809543	41.49343495	9.1
miniPAT	2	Tag_Shark	4.0394567	-0.157204457	-4.62502043	0.5
miniPAT	2	Tag_Shark	12.943887	1.55286712	-8.709560354	1
miniPAT	2	Tag_Shark	26.7687544	4.857873185	-7.661061167	1.5
miniPAT	2	Tag_Shark	45.089058	10.8232529	-3.347445052	2
miniPAT	2	Tag_Shark	131.481108	8.27006975	44.03751802	3.6
miniPAT	2	Tag_Shark	238.454175	-1.55055733	153.5683194	5
miniPAT	2	Tag_Shark	521.3348	-24.41448451	567.926284	7.8
miniPAT	2	Tag_Shark	694.52953	-32.8966298	811.0126967	9.1
miniPAT	2	Tag	0.037873859	0.09220711	0.087744864	0.5
miniPAT	2	Tag	0.125426356	0.368986075	0.380346673	1
miniPAT	2	Tag	0.33832861	0.707857961	1.039218741	1.5
miniPAT	2	Tag	0.615968861	1.247554867	1.891920716	2
miniPAT	2	Tag	1.89611686	4.140906105	6.205561916	3.6
miniPAT	2	Tag	3.44502267	8.05266227	11.92631182	5
miniPAT	2	Tag	9.3509933	18.81895482	30.36680226	7.8
miniPAT	2	Tag	12.9600539	25.04077492	41.45660154	9.1
miniPAT	3	Tag_Shark	4.018649	-0.277961598	-4.634130128	0.5
miniPAT	3	Tag_Shark	12.8970441	0.230418519	-8.93586466	1
miniPAT	3	Tag_Shark	26.4857915	-2.066192898	-9.68078014	1.5
miniPAT	3	Tag_Shark	44.566072	0.290259305	-6.04997886	2
miniPAT	3	Tag_Shark	131.596488	16.24781947	28.19258792	3.6
miniPAT	3	Tag_Shark	239.144932	18.74748282	122.7140032	5
miniPAT	3	Tag_Shark	529.58444	-7.17626784	618.5843851	7.8
miniPAT	3	Tag_Shark	706.34385	-10.15174564	852.6371538	9.1
miniPAT	3	Tag	0.035074631	0.06049766	0.076100048	0.5
miniPAT	3	Tag	0.126098871	0.271410903	0.317113878	1
miniPAT	3	Tag	0.252148904	0.699872409	0.65234248	1.5
miniPAT	3	Tag	0.435446346	1.288103303	1.139734849	2
miniPAT	3	Tag	1.93923955	5.095918596	2.624490495	3.6
miniPAT	3	Tag	3.85926372	10.01247328	4.969360238	5
miniPAT	3	Tag	8.8178734	24.38271112	13.27975358	7.8
miniPAT	3	Tag	12.5918692	33.66435339	17.40885717	9.1
miniPAT	4	Tag_Shark	4.0150563	-0.135858196	-4.619992986	0.5
miniPAT	4	Tag_Shark	12.8996114	2.332400804	-8.846352083	1
miniPAT	4	Tag_Shark	26.8136495	9.42228521	-6.971533679	1.5
miniPAT	4	Tag_Shark	45.110971	19.55635855	-2.00656873	2
miniPAT	4	Tag_Shark	132.062194	57.02924906	40.47247758	3.6
miniPAT	4	Tag_Shark	240.219574	61.24378796	160.0460474	5
miniPAT	4	Tag_Shark	541.87088	-7.739118185	580.2294519	7.8
miniPAT	4	Tag_Shark	702.18948	-49.30619608	906.315927	9.1
miniPAT	4	Tag	0.034232106	0.036546503	0.063444027	0.5
miniPAT	4	Tag	0.13535044	0.175083539	0.260925786	1
miniPAT	4	Tag	0.353859623	0.148044606	0.83198663	1.5
miniPAT	4	Tag	0.585072252	0.346231264	1.425783858	2
miniPAT	4	Tag	1.87867975	1.153428837	4.691574112	3.6
miniPAT	4	Tag	3.91482163	2.111158777	9.326458376	5
miniPAT	4	Tag	6.3491822	12.75172877	18.24492034	7.8
miniPAT	4	Tag	8.7024283	12.99320308	25.96103142	9.1
none	none	Shark	3.97863	-0.222006926	-4.550951723	0.5
none	none	Shark	12.8005581	0.072548	-7.88633811	1
none	none	Shark	26.3521613	-0.043461551	-7.1525618	1.5
none	none	Shark	44.021704	0.820312308	-1.20688831	2
none	none	Shark	127.121985	-3.386850771	61.33518959	3.6
none	none	Shark	232.27741	-2.919867228	242.9201534	5
none	none	Shark	534.3354	-5.74317838	602.7293344	7.8
none	none	Shark	712.87785	-7.546960292	823.7847443	9.1
