# Supplementary material for: Refining Electronic Tagging of Marine Animals: Computational Fluid Dynamics and Pelagic Sharks
Source: Animals (Basel). 2025 Oct 13;15(20):2956. doi: 10.3390/ani15202956 (PMC12560902; doi:10.3390/ani15202956)
Supplement: Supplementary file 1 [file animals-15-02956-s001.zip › FileS5_DragPressureLift_Case2.csv]

Size	Geometry	Drag	Pressure	Lift	Speed
2.95	Tag_Shark	4.018649	-0.277961598	-4.634130128	0.5
2.95	Tag_Shark	12.8970441	0.230418519	-8.93586466	1
2.95	Tag_Shark	26.4857915	-2.066192898	-9.68078014	1.5
2.95	Tag_Shark	44.566072	0.290259305	-6.04997886	2
2.95	Tag_Shark	131.596488	16.24781947	28.19258792	3.6
2.95	Tag_Shark	239.144932	18.74748282	122.7140032	5
2.95	Tag_Shark	529.58444	-7.17626784	618.5843851	7.8
2.95	Tag_Shark	706.34385	-10.15174564	852.6371538	9.1
2.95	Tag	0.035074631	0.06049766	0.076100048	0.5
2.95	Tag	0.126098871	0.271410903	0.317113878	1
2.95	Tag	0.252148904	0.699872409	0.65234248	1.5
2.95	Tag	0.435446346	1.288103303	1.139734849	2
2.95	Tag	1.93923955	5.095918596	2.624490495	3.6
2.95	Tag	3.85926372	10.01247328	4.969360238	5
2.95	Tag	8.8178734	24.38271112	13.27975358	7.8
2.95	Tag	12.5918692	33.66435339	17.40885717	9.1
2.5	Tag_Shark	2.9200381	0.040538719	-3.472202793	0.5
2.5	Tag_Shark	9.2850935	-0.455977466	-3.13218002	1
2.5	Tag_Shark	19.1397627	0.998789607	0.448947512	1.5
2.5	Tag_Shark	32.283166	0.784190109	4.71996061	2
2.5	Tag_Shark	91.004984	-2.789483078	71.97116354	3.6
2.5	Tag_Shark	171.370932	-3.638646138	183.6903001	5
2.5	Tag_Shark	392.31944	-7.198684493	459.5880702	7.8
2.5	Tag_Shark	523.42062	-9.859971624	630.1067475	9.1
2.5	Tag	0.030516804	0.064866728	0.081393208	0.5
2.5	Tag	0.102451218	0.305984416	0.338858464	1
2.5	Tag	0.204393463	0.71190216	0.777698309	1.5
2.5	Tag	0.342053005	1.251426789	1.435901127	2
2.5	Tag	1.05316709	4.155862117	4.848008564	3.6
2.5	Tag	2.00994337	8.409133946	9.288273143	5
2.5	Tag	4.75358752	20.47676215	22.8604528	7.8
2.5	Tag	6.3967215	27.89845903	31.22641553	9.1
2	Tag_Shark	1.89020206	0.037424255	-1.546328097	0.5
2	Tag_Shark	6.2089442	-0.31695433	0.625082426	1
2	Tag_Shark	12.6649137	-0.864295636	5.106010925	1.5
2	Tag_Shark	21.1182355	-0.720739774	17.5815901	2
2	Tag_Shark	62.995109	-1.831823465	67.25352346	3.6
2	Tag_Shark	116.069422	-2.966896951	133.463699	5
2	Tag_Shark	266.705962	-6.23342605	328.8441409	7.8
2	Tag_Shark	355.53728	-8.31937419	450.3090193	9.1
2	Tag	0.032183492	0.065803189	0.08473725	0.5
2	Tag	0.107549576	0.271898761	0.382945091	1
2	Tag	0.224504236	0.641137606	0.863277872	1.5
2	Tag	0.399360374	1.197647033	1.555454929	2
2	Tag	1.30980325	3.837326553	5.231811919	3.6
2	Tag	2.49710942	7.37808815	10.20007997	5
2	Tag	5.90253221	17.90759214	24.99739091	7.8
2	Tag	8.0378945	24.4816947	34.05375395	9.1
1.5	Tag_Shark	1.11140475	0.013566759	-0.532915848	0.5
1.5	Tag_Shark	3.6124315	0.359499099	1.471338537	1
1.5	Tag_Shark	7.5059725	0.282404599	6.055531785	1.5
1.5	Tag_Shark	12.7987169	0.28860231	11.88950259	2
1.5	Tag_Shark	38.306559	0.76648632	41.98398693	3.6
1.5	Tag_Shark	71.442548	2.35121426	82.27261594	5
1.5	Tag_Shark	165.198699	9.76265639	202.4080348	7.8
1.5	Tag_Shark	219.438401	15.58901514	277.5206207	9.1
1.5	Tag	0.032858813	0.064440748	0.077169689	0.5
1.5	Tag	0.108993334	0.292893257	0.31017998	1
1.5	Tag	0.235633269	0.690925444	0.699881275	1.5
1.5	Tag	0.405488564	1.255578123	1.230386973	2
1.5	Tag	1.37437028	4.196862615	3.895587637	3.6
1.5	Tag	2.47406121	8.780777693	6.686541139	5
1.5	Tag	5.53366757	22.59777172	14.70423557	7.8
1.5	Tag	7.0935793	29.16318732	21.28640755	9.1
1	Tag_Shark	0.55801252	0.11827178	-0.13806143	0.5
1	Tag_Shark	1.90652898	-0.052108334	0.995022181	1
1	Tag_Shark	3.9573346	-0.36249515	2.904447389	1.5
1	Tag_Shark	6.6944068	-0.741501422	5.44826425	2
1	Tag_Shark	19.8411268	-2.050847138	17.94095999	3.6
1	Tag_Shark	36.665543	-4.20926754	34.77382523	5
1	Tag_Shark	83.233842	-10.11363174	80.5135672	7.8
1	Tag_Shark	111.241732	-14.15062261	109.9870069	9.1
1	Tag	0.03197357	0.067702315	0.067696472	0.5
1	Tag	0.103144484	0.293338782	0.275055956	1
1	Tag	0.282918039	0.540726944	0.760565348	1.5
1	Tag	0.428857625	0.893437381	1.45107261	2
1	Tag	1.16529321	3.238665021	4.452139135	3.6
1	Tag	2.18339418	6.324865534	8.588312222	5
1	Tag	4.4709312	16.43451917	19.92767456	7.8
1	Tag	5.9808456	22.47463996	27.04084946	9.1
1.5	Shark	1.07968395	0.053155353	-0.576453552	0.5
1.5	Shark	3.7270854	-0.041311547	2.92621433	1
1.5	Shark	7.9099063	-0.147193099	6.5600493	1.5
1.5	Shark	13.416905	-0.253363259	11.64956851	2
1.5	Shark	39.541729	-0.854926505	37.69643846	3.6
1.5	Shark	72.078045	-1.466111758	74.2657343	5
1.5	Shark	163.228624	-3.029973506	185.0615257	7.8
1.5	Shark	216.832659	-3.77300701	254.1620276	9.1
1	Shark	0.51850367	-0.000836684	0.101953186	0.5
1	Shark	1.77393021	-0.012184152	1.203486259	1
1	Shark	3.7142852	-0.04711343	2.964597237	1.5
1	Shark	6.3151462	-0.109448687	5.407721168	2
1	Shark	18.6477256	-0.377408228	18.08162988	3.6
1	Shark	34.879649	-0.741677518	32.33951923	5
1	Shark	78.160454	-1.970458368	86.88219534	7.8
1	Shark	103.79379	-3.147304787	99.2675788	9.1
2	Shark	1.85166132	0.038315579	-1.468067835	0.5
2	Shark	6.0200901	0.057634095	0.847845314	1
2	Shark	12.5393352	0.00389367	10.36519091	1.5
2	Shark	21.293305	0.075475353	19.1175332	2
2	Shark	63.016099	0.286914818	65.11885723	3.6
2	Shark	115.801379	0.435774422	127.6527636	5
2	Shark	264.748882	1.038206692	315.2324243	7.8
2	Shark	352.80558	1.483037842	430.595855	9.1
2.5	Shark	2.8956084	0.053281636	-3.454677629	0.5
2.5	Shark	9.1676489	-0.163717569	-3.040976141	1
2.5	Shark	18.9058227	0.864606775	0.43119675	1.5
2.5	Shark	30.8388518	-0.358421907	14.50904519	2
2.5	Shark	93.152825	-0.53903584	90.60182109	3.6
2.5	Shark	175.059157	-0.536319314	178.3849791	5
2.5	Shark	401.24628	-1.067314197	439.7526143	7.8
2.5	Shark	534.97453	-1.122590524	600.1228954	9.1
2.95	Shark	3.97863	-0.222006926	-4.550951723	0.5
2.95	Shark	12.8005581	0.072548	-7.88633811	1
2.95	Shark	26.3521613	-0.043461551	-7.1525618	1.5
2.95	Shark	44.021704	0.820312308	-1.20688831	2
2.95	Shark	127.121985	-3.386850771	61.33518959	3.6
2.95	Shark	232.27741	-2.919867228	242.9201534	5
2.95	Shark	534.3354	-5.74317838	602.7293344	7.8
2.95	Shark	712.87785	-7.546960292	823.7847443	9.1
